# Supplementary material for: A Systematic Literature Review for Blockchain-Based Healthcare Implementations
Source: Healthcare (Basel). 2025 May 7;13(9):1087. doi: 10.3390/healthcare13091087 (PMC12071524; doi:10.3390/healthcare13091087)
Supplement: Supplementary file 1 [file healthcare-13-01087-s001.zip]

Archive with 4 entries (3 files):
- healthcare-3569401-Supplementary/
- healthcare-3569401-Supplementary/healthcare-3569401-Supplementary-A PRISMA_2020_checklist for SLR.pdf
- healthcare-3569401-Supplementary/healthcare-3569401-Supplementary-S1 Search Queries.pdf
- healthcare-3569401-Supplementary/healthcare-3569401-Supplementary-S2 Quality Assessment -Scored.pdf
